# Supplementary material for: Inferring clocks when lacking rocks: the variable rates of molecular evolution in bacteria
Source: Biol Direct. 2009 Sep 29;4:35. doi: 10.1186/1745-6150-4-35 (PMC2760517; doi:10.1186/1745-6150-4-35)
Supplement: Additional file 1 — Table S1. List of genome-pairs analyzed. [file 1745-6150-4-35-S1.XLS]

## Sheet: TableS1
Supplementary Table 1. List of the 42 genome-pairs analyzed.
Genome ID	Genome-pair	Phylum	Class	Order	16S	Ka	Ks
184_19643	Clavibacter michiganensis (str. ATCC 33113_NCPPB 382)	Actinobacteria	Actinobacteria	Actinomycetales	0.003294	0.0126	0.7227
16342_17109	Salinispora (tropica_arenicola)	Actinobacteria	Actinobacteria	Actinomycetales	0.004608	0.0289	0.6972
15604_214	Dehalococcoides ethenogenes (str. CBDB1_195)	Chloroflexi	Dehalococcoidetes	unclassified	0.011847	0.0399	0.49705
10642_244	Anabaena variabilis_Nostoc sp. PCC 7120	Cyanobacteria	unclassified	Nostocales	0.010753	0.0151	0.1633
13548_13910	Prochlorococcus marinus (str. AS9601_MIT 9312)	Cyanobacteria	unclassified	Prochlorales	0.004096	0.0286	0.507
309_384	Bacillus (anthracis_cereus)	Firmicutes	Bacilli	Bacillales	0.001991	0.0176	0.3328
276_85	Listeria monocytogenes (str. EGD-e_4b F2365)	Firmicutes	Bacilli	Bacillales	0.00138	0.0063	0.1945
28855_28857	Clostridium botulinum (str. Alaska E43_Eklund 17B)	Firmicutes	Clostridia	Clostridiales	0.001993	0.0132	0.2718
196_44	Bartonella (henselae_quintana)	Proteobacteria	Alphaproteobacteria	Rhizobiales	0.010724	0.0479	0.4548
12514_19485	Brucella ovis_Ochrobactrum anthropi	Proteobacteria	Alphaproteobacteria	Rhizobiales	0.012397	0.0444	0.933
18637_19559	Methylobacterium (extorquens_populi)	Proteobacteria	Alphaproteobacteria	Rhizobiales	0.007442	0.0231	0.8125
13932_28021	Rhizobium etli (str. CFN 42_CIAT 652)	Proteobacteria	Alphaproteobacteria	Rhizobiales	0.003976	0.0217	0.52245
15747_15749	Rhodopseudomonas palustris (str. HaA2_BisB5)	Proteobacteria	Alphaproteobacteria	Rhizobiales	0.002729	0.037	0.8154
16304_19	Sinorhizobium (medicae_meliloti)	Proteobacteria	Alphaproteobacteria	Rhizobiales	0.002708	0.0253	0.6529
15754_15755	Rhodobacter sphaeroides (str. ATCC 17029_17025)	Proteobacteria	Alphaproteobacteria	Rhodobacterales	0.015068	0.0325	1.1236
12952_12953	Rickettsia (canadensis_akari)	Proteobacteria	Alphaproteobacteria	Rickettsiales	0.024536	0.0472	0.4547
272_30313	Wolbachia pipientis (str. wMel_wPip)	Proteobacteria	Alphaproteobacteria	Rickettsiales	0.02699	0.0579	0.4912
17411_178	Burkholderia (ambifaria_pseudomallei)	Proteobacteria	Betaproteobacteria	Burkholderiales	0.016404	0.0491	1.02295
13467_16549	Herminiimonas arsenicoxydans_Janthinobacterium sp.	Proteobacteria	Betaproteobacteria	Burkholderiales	0.012386	0.0536	1.033
13603_15733	Ralstonia eutropha_Cupriavidus taiwanensis	Proteobacteria	Betaproteobacteria	Burkholderiales	0.013029	0.0215	0.6817
23_252	Neisseria (gonorrhoeae_meningitidis)	Proteobacteria	Betaproteobacteria	Neisseriales	0.012945	0.0145	0.1341
12634_19743	Anaeromyxobacter (dehalogenans_sp. K)	Proteobacteria	Deltaproteobacteria	Myxococcales	0.00454	0.0116	0.45925
17163_303	Campylobacter jejuni (str. 269.97_RM1221)	Proteobacteria	Epsilonproteobacteria	Campylobacterales	0.001983	0.0097	0.1386
17251_233	Helicobacter (acinonychis_pylori)	Proteobacteria	Epsilonproteobacteria	Campylobacterales	0.018407	0.0389	0.2685
16697_16723	Aeromonas (hydrophila_salmonicida)	Proteobacteria	Gammaproteobacteria	Aeromonadales	0.010329	0.028	0.8188
13905_335	Shewanella (sp. ANA-3_oneidensis)	Proteobacteria	Gammaproteobacteria	Alteromonadales	0.026815	0.0258	0.6713
12716_17461	Citrobacter koseri_Enterobacter sp.	Proteobacteria	Gammaproteobacteria	Enterobacteriales	0.034326	0.05285	1.287
225_371	Escherichia coli_Salmonella enterica	Proteobacteria	Gammaproteobacteria	Enterobacteriales	0.028031	0.0427	1.1483
28471_31	Klebsiella pneumoniae (str. 342_MGH 78578)	Proteobacteria	Gammaproteobacteria	Enterobacteriales	0.005222	0.0065	0.188
190_34	Yersinia (enterocolitica_pestis)	Proteobacteria	Gammaproteobacteria	Enterobacteriales	0.022834	0.0358	0.9925
18797_72	Lactococcus lactis (str. MG1363_IL1403)	Proteobacteria	Gammaproteobacteria	Lactobacillales	0.00646	0.0234	0.97765
16720_331	Pseudomonas aeruginosa (str. PA7_PAO1)	Proteobacteria	Gammaproteobacteria	Pseudomonadales	0.000668	0.0094	0.3511
13909_17629	Pseudomonas putida (str. F1_GB-1)	Proteobacteria	Gammaproteobacteria	Pseudomonadales	0.001308	0.0124	0.4694
12416_323	Pseudomonas syringae (str. 1448A_B728a)	Proteobacteria	Gammaproteobacteria	Pseudomonadales	0.001976	0.01635	0.50705
13920_9633	Psychrobacter (cryohalolentis_arcticus)	Proteobacteria	Gammaproteobacteria	Pseudomonadales	0.010095	0.0227	0.3796
19857_360	Vibrio (harveyi_parahaemolyticus)	Proteobacteria	Gammaproteobacteria	Vibrionales	0.005438	0.042	1.2246
17107_30351	Stenotrophomonas maltophilia (str. R551-3_K279a)	Proteobacteria	Gammaproteobacteria	Xanthomonadales	0.006502	0.0123	0.476
297_29801	Xanthomonas (axonopodis_campestris)	Proteobacteria	Gammaproteobacteria	Xanthomonadales	0.001294	0.03125	0.96435
13597_29637	Borrelia (turicatae_hermsii)	Spirochaetes	Spirochaetes	Spirochaetales	0.004878	0.0389	0.4018
13478_9615	Candidatus Phytoplasma asteris (str. AY_OY)	Tenericutes	Mollicutes	Acholeplasmatales	0.006189	0.0234	0.1896
10616_16208	Mycoplasma (mycoides_capricolum)	Tenericutes	Mollicutes	Mycoplasmatales	0.004266	0.02315	0.5414
111_17089	Thermotoga (maritima_petrophila)	Thermotogae	Thermotogae	Thermotogales	0.007056	0.011	0.111
