# Supplementary material for: Inferring clocks when lacking rocks: the variable rates of molecular evolution in bacteria
Source: Biol Direct. 2009 Sep 29;4:35. doi: 10.1186/1745-6150-4-35 (PMC2760517; doi:10.1186/1745-6150-4-35)
Supplement: Additional file 2 — Table S2. List of single-copy genes that are conserved in all genomes analyzed. [file 1745-6150-4-35-S2.XLS]

## Sheet: TableS2
Supplementary Table 2. List of the 37 core genes.
Gene ID	Sequence ID	Length (a.a.)	Description
alaS	NP_417177	876	alanyl-tRNA synthetase
dnaA	NP_418157	467	chromosomal replication initiator protein DnaA, DNA-binding transcriptional dual regulator
dnaN	NP_418156	366	DNA polymerase III, beta subunit
dnaX	NP_415003	643	DNA polymerase III/DNA elongation factor III, tau and gamma subunits
frr	NP_414714	185	ribosome recycling factor
gyrB	YP_026241	804	DNA gyrase, subunit B
infB	NP_417637	890	fused protein chain initiation factor 2, IF2: membrane protein/conserved protein
ksgA	NP_414593	273	S-adenosylmethionine-6-N',N'-adenosyl (rRNA) dimethyltransferase
lepA	NP_417064	599	GTP-binding membrane protein
mnmA	NP_415651	368	tRNA (5-methylaminomethyl-2-thiouridylate)-methyltransferase
mraW	NP_414624	313	S-adenosyl-dependent methyltransferase activity on membrane-located substrates
nusA	NP_417638	495	transcription termination/antitermination L factor
pheS	NP_416229	327	phenylalanine tRNA synthetase, alpha subunit
prfA	NP_415729	360	peptide chain release factor RF-1
pth	NP_415722	194	peptidyl-tRNA hydrolase
rplB	NP_417776	273	50S ribosomal subunit protein L2
rplC	NP_417779	209	50S ribosomal subunit protein L3
rplD	NP_417778	201	50S ribosomal subunit protein L4
rplE	NP_417767	179	50S ribosomal subunit protein L5
rplM	NP_417698	142	50S ribosomal subunit protein L13
rplP	NP_417772	136	50S ribosomal subunit protein L16
rplS	NP_417097	115	50S ribosomal subunit protein L19
rplT	NP_416231	118	50S ribosomal subunit protein L20
rpoA	NP_417754	329	RNA polymerase, alpha subunit
rpsB	NP_414711	241	30S ribosomal subunit protein S2
rpsC	NP_417773	233	30S ribosomal subunit protein S3
rpsE	NP_417762	167	30S ribosomal subunit protein S5
rpsH	NP_417765	130	30S ribosomal subunit protein S8
rpsI	NP_417697	130	30S ribosomal subunit protein S9
rpsJ	NP_417780	103	30S ribosomal subunit protein S10
rpsS	NP_417775	92	30S ribosomal subunit protein S19
serS	NP_415413	430	seryl-tRNA synthetase, also charges selenocysteinyl-tRNA with serine
trmD	NP_417098	255	tRNA (guanine-1-)-methyltransferase
tsf	NP_414712	283	protein chain elongation factor EF-Ts
uvrC	NP_416423	610	excinuclease UvrABC, endonuclease subunit
ychF	NP_415721	363	predicted GTP-binding protein
ygjD	NP_417536	337	predicted peptidase
